# Supplementary material for: Genome-Wide Identification and Expression Analysis of Chitinase Genes in Watermelon under Abiotic Stimuli and Fusarium oxysporum Infection
Source: Int J Mol Sci. 2024 Jan 4;25(1):638. doi: 10.3390/ijms25010638 (PMC10779513; doi:10.3390/ijms25010638)
Supplement: Supplementary file 1 [file ijms-25-00638-s001.zip]

Archive with 2 entries (2 files):
- Supplementary Table S1..xlsx
- Supplementary Table S2.xlsx
