# Supplementary material for: Genome-Wide Identification and Expression Analysis of Chitinase Genes in Watermelon under Abiotic Stimuli and Fusarium oxysporum Infection
Source: Int J Mol Sci. 2024 Jan 4;25(1):638. doi: 10.3390/ijms25010638 (PMC10779513; doi:10.3390/ijms25010638)
Supplement: Supplementary file 1 [file ijms-25-00638-s001.zip › Supplementary Table S1..xlsx]

## Sheet: Sheet1
Supplementary Table S1. Chitinase gene homologs in the genomes of Arabidopsis, watermelon and cucumber
Name	Chromosome	Initial Position	Termination Position	Name	Chromosome	Initial Position	Termination Position
Csa1G267220.1	Cs01	12946374	12947531	Cla97C06G121340.1	Cl06	23712657	23713823
Csa1G534750.1	Cs01	19147451	19148640	Cla97C03G057860.1	Cl03	7034534	7036532
Csa2G008760.1	Cs02	1514322	1516483	Cla97C11G210100.1	Cl11	3572567	3573640
Csa3G002420.1	Cs03	304482	307249	Cla97C01G020320.2	Cl01	33013039	33021015
				Cla97C10G184910.1	Cl10	425347	430504
Csa3G120470.1	Cs03	6993545	6994578	Cla97C01G000780.1	Cl01	525449	526327
				Cla97C05G081460.1	Cl05	1167842	1174764
				Cla97C05G090720.2	Cl05	8775305	8782858
Csa3G120500.1	Cs03	7006203	7007553	Cla97C05G081480.1	Cl05	1185858	1187179
Csa3G166220.1	Cs03	10980690	10983104	Cla97C05G088060.1	Cl05	6128296	6130687
Csa4G017110.1	Cs04	2283413	2285478	Cla97C07G143650.2	Cl07	31141290	31151995
Csa5G128240.1	Cs05	3140161	3140625	Cla97C01G007600.1	Cl01	7749470	7750940
Csa6G507520.1	Cs06	26077903	26079303	Cla97C01G020270.2	Cl01	32998723	33013032
				Cla97C01G020270.2	Cl01	32998723	33013032
				Cla97C10G184910.1	Cl10	425347	430504
Csa1G267220.1	Cs01	12946374	12947531	Csa2G008760.1	Cs02	1514322	1516483
Csa3G002420.1	Cs03	304482	307249	Csa6G507520.1	Cs06	26077903	26079303
Csa3G120470.1	Cs03	6993545	6994578	Csa5G139730.1	Cs05	3709013	3710042
AT4G01040.1	At04	453347	455611	Csa3G119680.1	Cs03	6826381	6830851
AT3G16920.2	At03	5776663	5777841	Csa3G166220.1	Cs03	10980690	10983104
AT5G24090.1	At05	8143545	8145252	Csa5G139730.1	Cs05	3709013	3710042
AT1G02360.3	At01	471883	473160	AT4G01700.1	At04	732313	733510
AT5G24090.1	At05	8143545	8145252	Cla97C05G090720.2	Cl05	8775305	8782858
				Cla97C01G000780.1	Cl01	525449	526327
AT3G16920.2	At03	5776663	5777841	Cla97C05G088060.1	Cl05	6128296	6130687
Cla97C01G000790.1	Cl01	528158	529033	Cla97C05G081460.1	Cl05	1167842	1174764
Cla97C01G000780.1	Cl01	525449	526327	Cla97C05G090720.2	Cl05	8775305	8782858
Cla97C01G020320.2	Cl01	33013039	33021015	Cla97C10G184910.1	Cl10	425347	430504
Cla97C05G081460.1	Cl05	1167842	1174764	Cla97C05G090720.2	Cl05	8775305	8782858
