# Supplementary material for: Genome-Wide Identification and Expression Analysis of Chitinase Genes in Watermelon under Abiotic Stimuli and Fusarium oxysporum Infection
Source: Int J Mol Sci. 2024 Jan 4;25(1):638. doi: 10.3390/ijms25010638 (PMC10779513; doi:10.3390/ijms25010638)
Supplement: Supplementary file 1 [file ijms-25-00638-s001.zip › Supplementary Table S2.xlsx]

## Sheet: Sheet1
Supplementary Table S2. qPCR primers used for amplification of watermelon ClChi genes.
Name	Gene ID	Forward primers (5'-3')	Reverse primers (5'-3')	Length(bp)
Claactin-7	Cla97C02G026960.1	GTCGTACAACAGGTATTGTG	AAGGTCCAGACGGAGGATAG	104
ClaChit1	Cla97C01G000780.1	GACGCCGCCATTAAAACAGG	TGGCGTTGCTGTAGCCATTA	300
ClaChit2	Cla97C01G000790.1	AAAGTCTAGGCATCAAAGTCCTC	TTAATGGCCGCGTCTAGGTG	298
ClaChit3	Cla97C01G007600.1	TGTCATGGAACTACAACTATGGACC	ATCCTGCTGTTCGGTTTGCT	216
ClaChit4	Cla97C01G020270.2	AGCGGCGTCGGAAGTATCAT	TAGGCCATCCTCCAGTAGTCT	223
ClaChit5	Cla97C01G020300.2	GCAACTACAACTATGGGC	CCCACATTCTTCTCCCCCATT	254
ClaChit6	Cla97C01G020320.2	TACTCCTCCTAGCTCTGGTAGC	CAGTAGGCCATCCTCCAGTAG	245
ClaChit7	Cla97C01G020330.1	GGTCCTTTGGAGGCTTTGGTA	AGAGAGTTGGATGGGTCCACG	245
ClaChit8	Cla97C01G020340.1	ACTGGAGATGATGCCACTCG	CTAATCTCAATGCGTCACCAGC	244
ClaChit9	Cla97C03G057860.1	TTCCCCCACTTACCCCTAGT	CATATGTCCAGTCTCGTGAGTAAC	242
ClaChit10	Cla97C04G068830.2	GTTTGGTATCCAGTCATGG	AGGTAATCCAGGTTGTGCCAG	284
ClaChit11	Cla97C05G081460.1	ATGTGGATCACTTGGGGCTG	TTGACCCCAATACGTCGCAA	220
ClaChit12	Cla97C05G081480.1	CGAGATCCAATGGTGGGAAGA	ATGGAAAGTATCACCTTGATGCC	247
ClaChit13	Cla97C05G088060.1	GCTGGTCGGAGTATTGCTGT	GCCACTCCATACCCACAACT	256
ClaChit14	Cla97C05G090720.2	CTCAACAACTTCGGCAACGG	CAACACTGCATCACCCAACG	261
ClaChit15	Cla97C06G121340.1	TTTCCCCTGTTTTCGCCGT	TCCATTGATCGTCGTTGGGA	195
ClaChit16	Cla97C06G121350.1	AACCAAAAGACGAAAGCAACCA	AGGCGTTTGAAGCGTGAGTG	211
ClaChit17	Cla97C06G121360.2	GAGAGGGAATTGAGGACGGA	CCACGTCGTTGAAGCTGTTTTT	260
ClaChit18	Cla97C07G143650.2	CCTCTTGTGGTGATGGAGTGG	ATTCCAGTAAATGGGCAGAGCA	170
ClaChit19	Cla97C10G184910.1	TACGAGACCACAGGAGGATGG	AGTTGTAGGTGATTTGGAAGGGAC	169
ClaChit20	Cla97C11G210100.1	TGCCAATACCGAAGACACCC	TCCAGATGCTCTTGCTACCG	289
ClaChit21	Cla97C11G210120.1	CCGGATGTTGTGAAAGGTGGT	CGATTTGTTGCCTCCTTAGCA	272
ClaChit22	Cla97C11G210130.1	GTGAATGCTGGTTACTGGCT	CGATTTGAATGGTTCGTAGCG	263
ClaChit23	Cla97C11G210140.1	CCATCCTCAGCTTTCTACAATCC	TTGGGCTGCTGAAAACACATTG	174
